# Supplementary material for: Correlation between Carboxyhemoglobin Levels Measured by Blood Gas Analysis and by Multiwave Pulse Oximetry
Source: J Pers Med. 2024 Jan 31;14(2):168. doi: 10.3390/jpm14020168 (PMC10890311; doi:10.3390/jpm14020168)
Supplement: Supplementary file 1 [file jpm-14-00168-s001.zip]

Archive with 1 entries (1 files):
- jpm-2805601-supplementary.pdf
